# Supplementary material for: A copy number variation in human NCF1 and its pseudogenes
Source: BMC Genet. 2010 Feb 23;11:13. doi: 10.1186/1471-2156-11-13 (PMC2846862; doi:10.1186/1471-2156-11-13)
Supplement: Additional file 3 — CNV allele frequencies in three populations. Totally 86 non-related individuals (32 African-Americans, 30 Caucasians and 24 Mexicans) were genotyped at this CNV. [file 1471-2156-11-13-S3.XLS]

## Sheet: Table 2
Additional file 3. CNV allelefrequencies in three populations
	NCF1Ψ72	NCF1	NCF1Ψ74	Copy#	GT/GTGT
AA13	3	2	2	7	2.5
AA14	2	3	2	7	1.33333
AA29	3	2	1	6	2
AA32	1	2	3	6	2
AA33	2	2	2	6	2
AA35	1	2	3	6	2
AA36	1	3	2	6	1
AA5	1	2	3	6	2
AA50	1	2	3	6	2
AA51	1	3	2	6	1
AA52	1	2	2	5	1.5
AA53	2	2	2	6	2
AA54	2	2	2	6	2
AA55	1	2	3	6	2
AA56	0	2	2	4	1
AA58	1	2	3	6	2
AA59	2	2	2	6	2
AA6	1	2	3	6	2
AA60	1	2	3	6	2
AA61	2	3	2	7	1.33333
AA62	1	2	3	6	2
AA63	1	2	3	6	2
AA64	1	2	3	6	2
AA65	2	2	2	6	2
AA66	2	2	2	6	2
AA68	0	2	2	4	1
AA69	1	2	3	6	2
AA7	2	2	2	6	2
AA70	0	2	2	4	1
AA71	2	2	2	6	2
AA72	2	2	2	6	2
AA9	2	2	2	6	2
CAU 15	2	2	2	6	2
CAU 19	2	2	2	6	2
CAU 20	3	2	1	6	2
CAU 21	3	2	2	7	2.5
CAU 23	2	2	2	6	2
CAU 26	2	2	2	6	2
CAU 28	1	2	1	4	1
CAU 31	3	2	2	7	2.5
CAU 33	2	2	2	6	2
CAU 36	2	2	2	6	2
CAU 40	2	2	2	6	2
CAU 47	1	2	2	5	1.5
CAU 48	2	2	2	6	2
CAU 49	2	2	2	6	2
CAU 51	2	2	2	6	2
CAU 52	1	2	2	5	1.5
CAU 53	1	2	2	5	1.5
CAU 54	1	2	1	4	1
CAU 55	2	2	2	6	2
CAU 56	2	2	2	6	2
CAU 57	2	2	2	6	2
CAU 58	1	2	2	5	1.5
CAU 59	2	2	2	6	2
CAU 60	1	2	1	4	1
CAU 61	2	2	2	6	2
CAU 63	1	3	2	6	1
CAU 64	2	2	2	6	2
CAU 66	1	2	2	5	1.5
CAU 68	1	3	2	6	1
CAU 70	3	2	2	7	2.5
Mex 100	2	2	1	5	1.5
Mex 77	2	2	1	5	1.5
Mex 78	1	2	1	4	1
Mex 79	2	2	1	5	1.5
Mex 80	2	2	1	5	1.5
Mex 81	3	2	1	6	2
Mex 82	2	2	1	5	1.5
Mex 83	2	2	1	5	1.5
Mex 84	1	2	1	4	1
Mex 85	1	2	0	3	0.5
Mex 86	1	2	2	5	1.5
Mex 87	2	3	1	6	1
Mex 88	1	2	1	4	1
Mex 89	2	2	1	5	1.5
Mex 90	1	3	2	6	1
Mex 91	2	2	1	5	1.5
Mex 92	2	2	1	5	1.5
Mex 93	2	2	1	5	1.5
Mex 94	1	2	1	4	1
Mex 95	1	2	1	4	1
Mex 96	1	2	1	4	1
Mex 97	2	3	1	6	1
Mex 98	2	2	1	5	1.5
Mex 99	1	2	1	4	1
