# Supplementary material for: A copy number variation in human NCF1 and its pseudogenes
Source: BMC Genet. 2010 Feb 23;11:13. doi: 10.1186/1471-2156-11-13 (PMC2846862; doi:10.1186/1471-2156-11-13)
Supplement: Additional file 8 — Primers used in this study. This table provides the detailed sequence information of oligonucleotides that were used in this study. [file 1471-2156-11-13-S8.XLS]

## Sheet: Table 1
Additional file 8. Primers
Primers	Template	Reaction	Target (NCF1B-NCF1-NCF1C)	Sequence (5’ --> 3’)
p47-F1	gDNA	PCR for pyrosequencing	Exon-2 GT-GTGT-GT	ATG GGG TCC CCC GAC TCT
p47-R1biotin	gDNA & cDNA	PCR for pyrosequencing	Exon-2 GT-GTGT-GT	GCC GGT AGA CCA CCT TCT CC
p47-F2	cDNA	PCR for pyrosequencing	Exon-2 GT-GTGT-GT	CGT CAC ATC GCC CTG CTG
p47-S1	gDNA	pyrosequencing	Exon-2 GT-GTGT-GT	CTG GCT TTC CCC CAG
P47-S2	cDNA	pyrosequencing	Exon-2 GT-GTGT-GT	CCC AGC CAG CAC TAT
p47Intron8F1	gDNA	PCR for pyrosequencing	Exon-9 A-A-G	GAG CCC TGA AAC CCT CTC C
p47Ex9R1-biotin	gDNA & cDNA	PCR for pyrosequencing	Exon-9 A-A-G	GGC CTG GGA CAC GTC TTG
p47exon8F1	cDNA	PCR for pyrosequencing	Exon-9 A-A-G	AAG GCC TAC ACT GCT GTG GA
p478S1a	gDNA	pyrosequencing	Exon-9 A-A-G	CCA TGT ACC TGC AAA AGT
p478S1b	cDNA	pyrosequencing	Exon-9 A-A-G	TCC ATG TAC CTG CAA AAG
P47phox-truegene3	cDNA	Quantative Realtime PCR	NCF1 only	GTA CCC AGC CAG CAC TAT GTG T
p47Ex2F	cDNA	Quantative Realtime PCR	NCF1 & NCF1B & NCF1C	TCA CCG AGA TCT ACG AGT TCC
P47Ex4R1	cDNA	Quantative Realtime PCR	NCF1 & NCF1B & NCF1C	TGG GGA GCT TGA GGT CAT CAG
